# Supplementary material for: IFT proteins spatially control the geometry of cleavage furrow ingression and lumen positioning
Source: Nat Commun. 2017 Dec 4;8:1928. doi: 10.1038/s41467-017-01479-3 (PMC5715026; doi:10.1038/s41467-017-01479-3)
Supplement: Supplementary file 7 — Supplementary Data 1 [file 41467_2017_1479_MOESM7_ESM.xls]

## Sheet: Prot_IMCD
Accession #	Description	% Coverage	# Peptides CT	# Peptides IFT27
Q8VDD5	Myosin-9 OS=Mus musculus GN=Myh9 PE=1 SV=4 - [MYH9_MOUSE]	35.56	11	60
Q9WTI7-3	Isoform 3 of Unconventional myosin-Ic OS=Mus musculus GN=Myo1c - [MYO1C_MOUSE]	41.28	12	36
Q61879	Myosin-10 OS=Mus musculus GN=Myh10 PE=1 SV=2 - [MYH10_MOUSE]	27.02	8	43
Q7TPR4	Alpha-actinin-1 OS=Mus musculus GN=Actn1 PE=1 SV=1 - [ACTN1_MOUSE]	34.53	6	22
P60710	Actin, cytoplasmic 1 OS=Mus musculus GN=Actb PE=1 SV=1 - [ACTB_MOUSE]	40	9	11
P63017	Heat shock cognate 71 kDa protein OS=Mus musculus GN=Hspa8 PE=1 SV=1 - [HSP7C_MOUSE]	34.37	14	19
P57780	Alpha-actinin-4 OS=Mus musculus GN=Actn4 PE=1 SV=1 - [ACTN4_MOUSE]	28.18	7	17
Q6ZWQ9	MCG5400 OS=Mus musculus GN=2900073G15Rik PE=2 SV=1 - [Q6ZWQ9_MOUSE]	62.79	7	10
P97434	Myosin phosphatase Rho-interacting protein OS=Mus musculus GN=Mprip PE=1 SV=2 - [MPRIP_MOUSE]	40.23	7	31
P20029	78 kDa glucose-regulated protein OS=Mus musculus GN=Hspa5 PE=1 SV=3 - [GRP78_MOUSE]	34.5	12	17
P46735	Unconventional myosin-Ib OS=Mus musculus GN=Myo1b PE=2 SV=3 - [MYO1B_MOUSE]	28.18	6	24
E9QNH6	Unconventional myosin-Ib OS=Mus musculus GN=Myo1b PE=4 SV=1 - [E9QNH6_MOUSE]	28.94	6	24
G5E8J9	SCY1-like protein 2 OS=Mus musculus GN=Scyl2 PE=4 SV=1 - [G5E8J9_MOUSE]	17.01	5	12
P07356	Annexin A2 OS=Mus musculus GN=Anxa2 PE=1 SV=2 - [ANXA2_MOUSE]	44.25	10	14
Q9JHJ0	Tropomodulin-3 OS=Mus musculus GN=Tmod3 PE=1 SV=1 - [TMOD3_MOUSE]	38.92	9	12
E9Q7Q3	Uncharacterized protein OS=Mus musculus GN=Tpm3 PE=3 SV=1 - [E9Q7Q3_MOUSE]	47.98	12	16
Q60604	Adseverin OS=Mus musculus GN=Scin PE=1 SV=3 - [ADSV_MOUSE]	33.85	9	16
P05784	Keratin, type I cytoskeletal 18 OS=Mus musculus GN=Krt18 PE=1 SV=5 - [K1C18_MOUSE]	37.83	7	12
Q2KN98	Cytospin-A OS=Mus musculus GN=Specc1l PE=1 SV=1 - [CYTSA_MOUSE]	28.09	6	22
E9Q456	Uncharacterized protein OS=Mus musculus GN=Tpm1 PE=3 SV=1 - [E9Q456_MOUSE]	40.73	8	14
E9Q450	Uncharacterized protein OS=Mus musculus GN=Tpm1 PE=3 SV=1 - [E9Q450_MOUSE]	47.89		18
P11499	Heat shock protein HSP 90-beta OS=Mus musculus GN=Hsp90ab1 PE=1 SV=3 - [HS90B_MOUSE]	22.79	11	14
Q9DCV7	Keratin, type II cytoskeletal 7 OS=Mus musculus GN=Krt7 PE=1 SV=1 - [K2C7_MOUSE]	41.58	5	17
P16858	Glyceraldehyde-3-phosphate dehydrogenase OS=Mus musculus GN=Gapdh PE=1 SV=2 - [G3P_MOUSE]	33.63	6	10
Q8BKE9	Intraflagellar transport protein 74 homolog OS=Mus musculus GN=Ift74 PE=1 SV=2 - [IFT74_MOUSE]	39.33		20
Q5SYD0	Myosin-Id OS=Mus musculus GN=Myo1d PE=1 SV=1 - [MYO1D_MOUSE]	27.44	3	26
P07901	Heat shock protein HSP 90-alpha OS=Mus musculus GN=Hsp90aa1 PE=1 SV=4 - [HS90A_MOUSE]	25.38	10	13
Q60605	Myosin light polypeptide 6 OS=Mus musculus GN=Myl6 PE=1 SV=3 - [MYL6_MOUSE]	52.32	7	8
Q7TSZ0	Heat shock protein 9 OS=Mus musculus GN=Hspa9 PE=2 SV=1 - [Q7TSZ0_MOUSE]	30.93	6	13
O35594	Intraflagellar transport protein 81 homolog OS=Mus musculus GN=Ift81 PE=2 SV=4 - [IFT81_MOUSE]	28.99		15
P11679	Keratin, type II cytoskeletal 8 OS=Mus musculus GN=Krt8 PE=1 SV=4 - [K2C8_MOUSE]	27.55	7	11
P68033	Actin, alpha cardiac muscle 1 OS=Mus musculus GN=Actc1 PE=1 SV=1 - [ACTC_MOUSE]	22.02		7
P99024	Tubulin beta-5 chain OS=Mus musculus GN=Tubb5 PE=1 SV=1 - [TBB5_MOUSE]	34.01	5	13
Q9JJ28	Protein flightless-1 homolog OS=Mus musculus GN=Flii PE=1 SV=1 - [FLII_MOUSE]	16.13	6	17
E9Q175	Unconventional myosin-VI OS=Mus musculus GN=Myo6 PE=4 SV=1 - [E9Q175_MOUSE]	19.55	7	18
P62204	Calmodulin OS=Mus musculus GN=Calm1 PE=1 SV=2 - [CALM_MOUSE]	53.02	6	5
P04104	Keratin, type II cytoskeletal 1 OS=Mus musculus GN=Krt1 PE=1 SV=4 - [K2C1_MOUSE]	6.44	4	5
F8WID5	Uncharacterized protein OS=Mus musculus GN=Tpm1 PE=4 SV=1 - [F8WID5_MOUSE]	40.8		17
F6VG99	Protein Lmo7 (Fragment) OS=Mus musculus GN=Lmo7 PE=4 SV=1 - [F6VG99_MOUSE]	14.03	7	13
F6TFN2	Protein Lmo7 (Fragment) OS=Mus musculus GN=Lmo7 PE=4 SV=1 - [F6TFN2_MOUSE]	19.26	7	13
Q9DBR7	Protein phosphatase 1 regulatory subunit 12A OS=Mus musculus GN=Ppp1r12a PE=1 SV=2 - [MYPT1_MOUSE]	17.88	5	14
Q6IRU2	Tropomyosin alpha-4 chain OS=Mus musculus GN=Tpm4 PE=2 SV=3 - [TPM4_MOUSE]	38.31	5	11
P02535-3	Isoform 3 of Keratin, type I cytoskeletal 10 OS=Mus musculus GN=Krt10 - [K1C10_MOUSE]	9.74	4	4
Q9CVB6	Actin-related protein 2/3 complex subunit 2 OS=Mus musculus GN=Arpc2 PE=1 SV=3 - [ARPC2_MOUSE]	28	7	8
Q6PAC1	Gelsolin, isoform CRA_c OS=Mus musculus GN=Gsn PE=2 SV=1 - [Q6PAC1_MOUSE]	32.42	1	12
Q91WK0-2	Isoform 2 of Leucine-rich repeat flightless-interacting protein 2 OS=Mus musculus GN=Lrrfip2 - [LRRF2_MOUSE]	28.5	5	10
P19001	Keratin, type I cytoskeletal 19 OS=Mus musculus GN=Krt19 PE=2 SV=1 - [K1C19_MOUSE]	49.38	3	15
P68372	Tubulin beta-2C chain OS=Mus musculus GN=Tubb2c PE=1 SV=1 - [TBB2C_MOUSE]	34.38		13
Q3TRK3	Drebrin 1 OS=Mus musculus GN=Dbn1 PE=2 SV=1 - [Q3TRK3_MOUSE]	22.58	2	9
Q8BS45	Tetratricopeptide repeat protein 26 OS=Mus musculus GN=Ttc26 PE=2 SV=1 - [TTC26_MOUSE]	26.53		13
P68373	Tubulin alpha-1C chain OS=Mus musculus GN=Tuba1c PE=1 SV=1 - [TBA1C_MOUSE]	29.18	4	8
Q62470	Integrin alpha-3 OS=Mus musculus GN=Itga3 PE=1 SV=1 - [ITA3_MOUSE]	12.25	5	11
E9Q3L1	Unconventional myosin-VI OS=Mus musculus GN=Myo6 PE=4 SV=1 - [E9Q3L1_MOUSE]	19.26		18
P08752	Guanine nucleotide-binding protein G(i) subunit alpha-2 OS=Mus musculus GN=Gnai2 PE=1 SV=5 - [GNAI2_MOUSE]	27.04	6	6
P61161	Actin-related protein 2 OS=Mus musculus GN=Actr2 PE=1 SV=1 - [ARP2_MOUSE]	27.66	6	9
Q9CY00	Tetratricopeptide repeat protein 30B OS=Mus musculus GN=Ttc30b PE=2 SV=1 - [TT30B_MOUSE]	22.29		10
P62259	14-3-3 protein epsilon OS=Mus musculus GN=Ywhae PE=1 SV=1 - [1433E_MOUSE]	52.94	9	5
G5E8E1	Leucine rich repeat (In FLII) interacting protein 1, isoform CRA_e OS=Mus musculus GN=Lrrfip1 PE=4 SV=1 - [G5E8E1_MOUSE]	16.59	2	4
Q61696	Heat shock 70 kDa protein 1A OS=Mus musculus GN=Hspa1a PE=1 SV=2 - [HS71A_MOUSE]	18.25	3	5
Q68FD5	Clathrin heavy chain 1 OS=Mus musculus GN=Cltc PE=1 SV=3 - [CLH_MOUSE]	11.46	3	12
Q9EP71	Ankycorbin OS=Mus musculus GN=Rai14 PE=1 SV=1 - [RAI14_MOUSE]	16.45	5	14
P10107	Annexin A1 OS=Mus musculus GN=Anxa1 PE=1 SV=2 - [ANXA1_MOUSE]	21.39	2	8
P29341	Polyadenylate-binding protein 1 OS=Mus musculus GN=Pabpc1 PE=1 SV=2 - [PABP1_MOUSE]	17.77	2	10
P62908	40S ribosomal protein S3 OS=Mus musculus GN=Rps3 PE=1 SV=1 - [RS3_MOUSE]	53.5	5	8
A2AMW0	Capping protein (Actin filament) muscle Z-line, beta OS=Mus musculus GN=Capzb PE=4 SV=1 - [A2AMW0_MOUSE]	35.77	4	8
E9Q983	Uncharacterized protein OS=Mus musculus GN=Svil PE=4 SV=1 - [E9Q983_MOUSE]	13.53		16
Q3UZ39	Leucine-rich repeat flightless-interacting protein 1 OS=Mus musculus GN=Lrrfip1 PE=1 SV=2 - [LRRF1_MOUSE]	20.99		7
Q99J38	Tetratricopeptide repeat protein 30A1 OS=Mus musculus GN=Ttc30a1 PE=2 SV=1 - [T30A1_MOUSE]	19.13		9
P10126	Elongation factor 1-alpha 1 OS=Mus musculus GN=Eef1a1 PE=1 SV=3 - [EF1A1_MOUSE]	7.58	3	3
P58252	Elongation factor 2 OS=Mus musculus GN=Eef2 PE=1 SV=2 - [EF2_MOUSE]	9.09	4	7
Q7TMM9	Tubulin beta-2A chain OS=Mus musculus GN=Tubb2a PE=1 SV=1 - [TBB2A_MOUSE]	35.73		13
Q9CWF2	Tubulin beta-2B chain OS=Mus musculus GN=Tubb2b PE=1 SV=1 - [TBB2B_MOUSE]	35.73		13
P68040	Guanine nucleotide-binding protein subunit beta-2-like 1 OS=Mus musculus GN=Gnb2l1 PE=1 SV=3 - [GBLP_MOUSE]	30.6	4	6
P42932	T-complex protein 1 subunit theta OS=Mus musculus GN=Cct8 PE=1 SV=3 - [TCPQ_MOUSE]	18.61	5	7
Q9CQ19	Myosin regulatory light polypeptide 9 OS=Mus musculus GN=Myl9 PE=1 SV=3 - [MYL9_MOUSE]	44.19		6
Q922F4	Tubulin beta-6 chain OS=Mus musculus GN=Tubb6 PE=1 SV=1 - [TBB6_MOUSE]	20.36	5	8
P14869	60S acidic ribosomal protein P0 OS=Mus musculus GN=Rplp0 PE=1 SV=3 - [RLA0_MOUSE]	35.02	4	8
P20152	Vimentin OS=Mus musculus GN=Vim PE=1 SV=3 - [VIME_MOUSE]	33.26	11	2
P56480	ATP synthase subunit beta, mitochondrial OS=Mus musculus GN=Atp5b PE=1 SV=2 - [ATPB_MOUSE]	19.09	5	6
Q9WV32	Actin-related protein 2/3 complex subunit 1B OS=Mus musculus GN=Arpc1b PE=1 SV=4 - [ARC1B_MOUSE]	21.51	4	6
Q61753	D-3-phosphoglycerate dehydrogenase OS=Mus musculus GN=Phgdh PE=1 SV=3 - [SERA_MOUSE]	13.32	6	6
Q8VCQ8	Caldesmon 1 OS=Mus musculus GN=Cald1 PE=2 SV=1 - [Q8VCQ8_MOUSE]	15.85		9
P16546-2	Isoform 2 of Spectrin alpha chain, non-erythrocytic 1 OS=Mus musculus GN=Sptan1 - [SPTN1_MOUSE]	5.63	2	8
F6RBL8	Intraflagellar transport protein 52 homolog (Fragment) OS=Mus musculus GN=Ift52 PE=4 SV=1 - [F6RBL8_MOUSE]	30.77		4
P47753	F-actin-capping protein subunit alpha-1 OS=Mus musculus GN=Capza1 PE=1 SV=4 - [CAZA1_MOUSE]	36.71	4	6
Q9WUM4	Coronin-1C OS=Mus musculus GN=Coro1c PE=1 SV=2 - [COR1C_MOUSE]	16.67	1	7
P63101	14-3-3 protein zeta/delta OS=Mus musculus GN=Ywhaz PE=1 SV=1 - [1433Z_MOUSE]	25.31	5	4
Q99JY9	Actin-related protein 3 OS=Mus musculus GN=Actr3 PE=1 SV=3 - [ARP3_MOUSE]	26.79	3	7
B1ASP2	Tyrosine-protein kinase OS=Mus musculus GN=Jak1 PE=3 SV=1 - [B1ASP2_MOUSE]	11.45	3	9
Q61033	Lamina-associated polypeptide 2, isoforms alpha/zeta OS=Mus musculus GN=Tmpo PE=1 SV=4 - [LAP2A_MOUSE]	21.21	8	8
Q9ERG0	LIM domain and actin-binding protein 1 OS=Mus musculus GN=Lima1 PE=1 SV=3 - [LIMA1_MOUSE]	15.14	2	8
Q9D0P8	Intraflagellar transport protein 27 homolog OS=Mus musculus GN=Ift27 PE=1 SV=1 - [IFT27_MOUSE]	49.46		6
P63038	60 kDa heat shock protein, mitochondrial OS=Mus musculus GN=Hspd1 PE=1 SV=1 - [CH60_MOUSE]	17.63	3	6
P62137	Serine/threonine-protein phosphatase PP1-alpha catalytic subunit OS=Mus musculus GN=Ppp1ca PE=1 SV=1 - [PP1A_MOUSE]	19.09	4	6
P09405	Nucleolin OS=Mus musculus GN=Ncl PE=1 SV=2 - [NUCL_MOUSE]	15.56	2	8
Q3TNH0	Uncharacterized protein OS=Mus musculus GN=Tmpo PE=2 SV=1 - [Q3TNH0_MOUSE]	27.91	5	6
P68254-2	Isoform 2 of 14-3-3 protein theta OS=Mus musculus GN=Ywhaq - [1433T_MOUSE]	33.74	6	5
Q61371	Intraflagellar transport protein 88 homolog OS=Mus musculus GN=Ift88 PE=1 SV=2 - [IFT88_MOUSE]	12.26		8
P62960	Nuclease-sensitive element-binding protein 1 OS=Mus musculus GN=Ybx1 PE=1 SV=3 - [YBOX1_MOUSE]	26.71	1	5
P01868	Ig gamma-1 chain C region secreted form OS=Mus musculus GN=Ighg1 PE=1 SV=1 - [IGHG1_MOUSE]	15.12	3	4
Q3V3R1	Monofunctional C1-tetrahydrofolate synthase, mitochondrial OS=Mus musculus GN=Mthfd1l PE=1 SV=2 - [C1TM_MOUSE]	9.72	3	5
Q91VJ4	Serine/threonine-protein kinase 38 OS=Mus musculus GN=Stk38 PE=2 SV=1 - [STK38_MOUSE]	24.73	1	6
P18760	Cofilin-1 OS=Mus musculus GN=Cfl1 PE=1 SV=3 - [COF1_MOUSE]	31.93	4	4
P23927	Alpha-crystallin B chain OS=Mus musculus GN=Cryab PE=1 SV=2 - [CRYAB_MOUSE]	33.14	2	4
Q8R3P7	Clusterin-associated protein 1 OS=Mus musculus GN=Cluap1 PE=1 SV=1 - [CLUA1_MOUSE]	22.76		7
P06151	L-lactate dehydrogenase A chain OS=Mus musculus GN=Ldha PE=1 SV=3 - [LDHA_MOUSE]	18.37	3	4
P62141	Serine/threonine-protein phosphatase PP1-beta catalytic subunit OS=Mus musculus GN=Ppp1cb PE=1 SV=3 - [PP1B_MOUSE]	15.9	3	5
P47754	F-actin-capping protein subunit alpha-2 OS=Mus musculus GN=Capza2 PE=1 SV=3 - [CAZA2_MOUSE]	30.07	3	5
Q8CIG8	Protein arginine N-methyltransferase 5 OS=Mus musculus GN=Prmt5 PE=1 SV=3 - [ANM5_MOUSE]	11.3	3	5
P59999	Actin-related protein 2/3 complex subunit 4 OS=Mus musculus GN=Arpc4 PE=1 SV=3 - [ARPC4_MOUSE]	24.4	4	5
Q9JM76	Actin-related protein 2/3 complex subunit 3 OS=Mus musculus GN=Arpc3 PE=1 SV=3 - [ARPC3_MOUSE]	22.47	1	3
E9Q634	Uncharacterized protein OS=Mus musculus GN=Myo1e PE=4 SV=1 - [E9Q634_MOUSE]	9.03	3	6
O88342	WD repeat-containing protein 1 OS=Mus musculus GN=Wdr1 PE=1 SV=3 - [WDR1_MOUSE]	13.53	2	5
Q60598	Src substrate cortactin OS=Mus musculus GN=Cttn PE=1 SV=2 - [SRC8_MOUSE]	9.34	2	4
P05202	Aspartate aminotransferase, mitochondrial OS=Mus musculus GN=Got2 PE=1 SV=1 - [AATM_MOUSE]	13.72	5	3
Q91YR1	Twinfilin-1 OS=Mus musculus GN=Twf1 PE=1 SV=2 - [TWF1_MOUSE]	18	3	4
Q99KD5	Protein unc-45 homolog A OS=Mus musculus GN=Unc45a PE=1 SV=2 - [UN45A_MOUSE]	11.33	1	9
P01837	Ig kappa chain C region OS=Mus musculus PE=1 SV=1 - [IGKC_MOUSE]	31.13	2	3
P80313	T-complex protein 1 subunit eta OS=Mus musculus GN=Cct7 PE=1 SV=1 - [TCPH_MOUSE]	13.79	2	5
B1AXW5	Peroxiredoxin 1 (Fragment) OS=Mus musculus GN=Prdx1 PE=4 SV=1 - [B1AXW5_MOUSE]	32.35	3	5
F5H8M6	Uncharacterized protein OS=Mus musculus GN=Gm10260 PE=3 SV=1 - [F5H8M6_MOUSE]	32.24	3	5
Q9EQX4	Allograft inflammatory factor 1-like OS=Mus musculus GN=Aif1l PE=2 SV=1 - [AIF1L_MOUSE]	22	3	2
E9Q9Q7	Actin-binding LIM protein 1 OS=Mus musculus GN=Ablim1 PE=4 SV=1 - [E9Q9Q7_MOUSE]	20.75	3	5
G5E8C3	G protein-coupled receptor, family C, group 5, member A OS=Mus musculus GN=Gprc5a PE=4 SV=1 - [G5E8C3_MOUSE]	7.58	2	2
Q921U8-2	Isoform L2 of Smoothelin OS=Mus musculus GN=Smtn - [SMTN_MOUSE]	14.33		9
Q9DC51	Guanine nucleotide-binding protein G(k) subunit alpha OS=Mus musculus GN=Gnai3 PE=1 SV=3 - [GNAI3_MOUSE]	15.54	3	4
Q8VDN2	Sodium/potassium-transporting ATPase subunit alpha-1 OS=Mus musculus GN=Atp1a1 PE=1 SV=1 - [AT1A1_MOUSE]	9.29	2	4
P62301	40S ribosomal protein S13 OS=Mus musculus GN=Rps13 PE=1 SV=2 - [RS13_MOUSE]	37.75	4	5
P14131	40S ribosomal protein S16 OS=Mus musculus GN=Rps16 PE=2 SV=4 - [RS16_MOUSE]	43.84	3	6
Q9D8N0	Elongation factor 1-gamma OS=Mus musculus GN=Eef1g PE=1 SV=3 - [EF1G_MOUSE]	10.76	2	4
E9Q133	Uncharacterized protein OS=Mus musculus GN=Cct3 PE=3 SV=1 - [E9Q133_MOUSE]	13.61	3	5
A2AIM4	Tropomyosin 2 beta OS=Mus musculus GN=Tpm2 PE=3 SV=1 - [A2AIM4_MOUSE]	19.72		7
B2RXP1	Lrch3 protein OS=Mus musculus GN=Lrch3 PE=2 SV=1 - [B2RXP1_MOUSE]	11.32	1	7
Q91XV3	Brain acid soluble protein 1 OS=Mus musculus GN=Basp1 PE=1 SV=3 - [BASP1_MOUSE]	46.46	1	4
P26231	Catenin alpha-1 OS=Mus musculus GN=Ctnna1 PE=1 SV=1 - [CTNA1_MOUSE]	10.04	1	7
P07607	Thymidylate synthase OS=Mus musculus GN=Tyms PE=1 SV=1 - [TYSY_MOUSE]	17.92	2	4
Q9DAI2	Rab-like protein 5 OS=Mus musculus GN=Rabl5 PE=2 SV=1 - [RABL5_MOUSE]	38.92		5
P52480	Pyruvate kinase isozymes M1/M2 OS=Mus musculus GN=Pkm2 PE=1 SV=4 - [KPYM_MOUSE]	15.25	3	3
Q3TTY5	Keratin, type II cytoskeletal 2 epidermal OS=Mus musculus GN=Krt2 PE=1 SV=1 - [K22E_MOUSE]	4.24	1	2
Q60817	Nascent polypeptide-associated complex subunit alpha OS=Mus musculus GN=Naca PE=1 SV=1 - [NACA_MOUSE]	19.53	3	2
Q01853	Transitional endoplasmic reticulum ATPase OS=Mus musculus GN=Vcp PE=1 SV=4 - [TERA_MOUSE]	7.94	4	2
Q60865	Caprin-1 OS=Mus musculus GN=Caprin1 PE=1 SV=2 - [CAPR1_MOUSE]	12.02	1	5
P63325	40S ribosomal protein S10 OS=Mus musculus GN=Rps10 PE=1 SV=1 - [RS10_MOUSE]	23.64	2	4
P51881	ADP/ATP translocase 2 OS=Mus musculus GN=Slc25a5 PE=1 SV=3 - [ADT2_MOUSE]	18.46	2	5
A3KGQ6	Actin-related protein 2/3 complex subunit 5 OS=Mus musculus GN=Arpc5l PE=3 SV=1 - [A3KGQ6_MOUSE]	33.99	3	3
E9QN08	Uncharacterized protein OS=Mus musculus GN=Eef1d PE=3 SV=1 - [E9QN08_MOUSE]	25.71	4	1
Q9CPW4	Actin-related protein 2/3 complex subunit 5 OS=Mus musculus GN=Arpc5 PE=2 SV=3 - [ARPC5_MOUSE]	39.07	2	3
Q3U2G2	Heat shock protein 4 OS=Mus musculus GN=Hspa4 PE=2 SV=1 - [Q3U2G2_MOUSE]	10.57	1	3
E9Q0F0	Uncharacterized protein OS=Mus musculus GN=Krt78 PE=4 SV=1 - [E9Q0F0_MOUSE]	1.12	1	1
P46935	E3 ubiquitin-protein ligase NEDD4 OS=Mus musculus GN=Nedd4 PE=1 SV=3 - [NEDD4_MOUSE]	8.57	1	4
Q5SXY1-3	Isoform 4 of Cytospin-B OS=Mus musculus GN=Specc1 - [CYTSB_MOUSE]	9.02	1	6
Q61584-4	Isoform C of Fragile X mental retardation syndrome-related protein 1 OS=Mus musculus GN=Fxr1 - [FXR1_MOUSE]	19.85	2	7
Q922U2	Keratin, type II cytoskeletal 5 OS=Mus musculus GN=Krt5 PE=1 SV=1 - [K2C5_MOUSE]	7.24		2
P35979	60S ribosomal protein L12 OS=Mus musculus GN=Rpl12 PE=1 SV=2 - [RL12_MOUSE]	33.94	2	4
P61979-3	Isoform 3 of Heterogeneous nuclear ribonucleoprotein K OS=Mus musculus GN=Hnrnpk - [HNRPK_MOUSE]	16.63		5
Q03265	ATP synthase subunit alpha, mitochondrial OS=Mus musculus GN=Atp5a1 PE=1 SV=1 - [ATPA_MOUSE]	11.21	2	5
Q61656	Probable ATP-dependent RNA helicase DDX5 OS=Mus musculus GN=Ddx5 PE=1 SV=2 - [DDX5_MOUSE]	10.75	1	6
B8JK33	Heterogeneous nuclear ribonucleoprotein M OS=Mus musculus GN=Hnrnpm PE=4 SV=1 - [B8JK33_MOUSE]	10	2	5
D3Z6C3	Uncharacterized protein OS=Mus musculus GN=Gm10119 PE=3 SV=1 - [D3Z6C3_MOUSE]	26.52	1	7
D3YTT7	MCG2650 OS=Mus musculus GN=Rpsa-ps10 PE=3 SV=1 - [D3YTT7_MOUSE]	17.97	3	4
E9Q132	Uncharacterized protein OS=Mus musculus GN=Rpl24 PE=4 SV=1 - [E9Q132_MOUSE]	22.56	2	3
E9Q5F6	Uncharacterized protein OS=Mus musculus GN=Ubc PE=4 SV=1 - [E9Q5F6_MOUSE]	32.84	2	2
P80314	T-complex protein 1 subunit beta OS=Mus musculus GN=Cct2 PE=1 SV=4 - [TCPB_MOUSE]	10.84	2	4
P99027	60S acidic ribosomal protein P2 OS=Mus musculus GN=Rplp2 PE=1 SV=3 - [RLA2_MOUSE]	69.57	2	4
B0R030	Synaptosomal-associated protein (Fragment) OS=Mus musculus GN=Snap23 PE=3 SV=1 - [B0R030_MOUSE]	39.51	4	4
P62071	Ras-related protein R-Ras2 OS=Mus musculus GN=Rras2 PE=1 SV=1 - [RRAS2_MOUSE]	13.73	1	2
P10833	Ras-related protein R-Ras OS=Mus musculus GN=Rras PE=2 SV=1 - [RRAS_MOUSE]	12.84	1	2
Q5SQB0	Nucleophosmin 1 OS=Mus musculus GN=Npm1 PE=2 SV=1 - [Q5SQB0_MOUSE]	28.79		4
J3QP68	Uncharacterized protein OS=Mus musculus PE=4 SV=1 - [J3QP68_MOUSE]	16.38		5
Q9D6H2	Heat shock protein beta-11 OS=Mus musculus GN=Hspb11 PE=1 SV=2 - [HSB11_MOUSE]	49.65		6
Q4VAC9-5	Isoform 5 of Pleckstrin homology domain-containing family G member 3 OS=Mus musculus GN=Plekhg3 - [PKHG3_MOUSE]	8.24		4
Q9D880	Mitochondrial import inner membrane translocase subunit TIM50 OS=Mus musculus GN=Timm50 PE=1 SV=1 - [TIM50_MOUSE]	10.76	3	2
P08113	Endoplasmin OS=Mus musculus GN=Hsp90b1 PE=1 SV=2 - [ENPL_MOUSE]	4.49	3	3
P10404	MLV-related proviral Env polyprotein OS=Mus musculus PE=2 SV=3 - [ENV1_MOUSE]	5.93	2	3
Q922Q4	Pyrroline-5-carboxylate reductase 2 OS=Mus musculus GN=Pycr2 PE=2 SV=1 - [P5CR2_MOUSE]	8.75	2	2
P62830	60S ribosomal protein L23 OS=Mus musculus GN=Rpl23 PE=1 SV=1 - [RL23_MOUSE]	25	1	2
P61358	60S ribosomal protein L27 OS=Mus musculus GN=Rpl27 PE=2 SV=2 - [RL27_MOUSE]	36.03	2	4
P17742	Peptidyl-prolyl cis-trans isomerase A OS=Mus musculus GN=Ppia PE=1 SV=2 - [PPIA_MOUSE]	25	3	2
B7FAV1	Filamin, alpha (Fragment) OS=Mus musculus GN=Flna PE=4 SV=1 - [B7FAV1_MOUSE]	4.1		5
P47963	60S ribosomal protein L13 OS=Mus musculus GN=Rpl13 PE=2 SV=3 - [RL13_MOUSE]	18.96	1	4
Q9D358	Low molecular weight phosphotyrosine protein phosphatase OS=Mus musculus GN=Acp1 PE=2 SV=3 - [PPAC_MOUSE]	24.05	3	1
Q8CI43	Myosin light chain 6B OS=Mus musculus GN=Myl6b PE=2 SV=1 - [MYL6B_MOUSE]	16.91	2	2
P14602	Heat shock protein beta-1 OS=Mus musculus GN=Hspb1 PE=1 SV=3 - [HSPB1_MOUSE]	45.93	3	3
Q9JKB3-2	Isoform 2 of DNA-binding protein A OS=Mus musculus GN=Csda - [DBPA_MOUSE]	18.84	2	3
P47911	60S ribosomal protein L6 OS=Mus musculus GN=Rpl6 PE=1 SV=3 - [RL6_MOUSE]	18.24		4
P08249	Malate dehydrogenase, mitochondrial OS=Mus musculus GN=Mdh2 PE=1 SV=3 - [MDHM_MOUSE]	16.57	2	2
Q61781	Keratin, type I cytoskeletal 14 OS=Mus musculus GN=Krt14 PE=1 SV=2 - [K1C14_MOUSE]	10.95		5
P16381	Putative ATP-dependent RNA helicase Pl10 OS=Mus musculus GN=D1Pas1 PE=1 SV=1 - [DDX3L_MOUSE]	6.06	1	3
Q9CQN1	Heat shock protein 75 kDa, mitochondrial OS=Mus musculus GN=Trap1 PE=1 SV=1 - [TRAP1_MOUSE]	3.82	1	2
P68368	Tubulin alpha-4A chain OS=Mus musculus GN=Tuba4a PE=1 SV=1 - [TBA4A_MOUSE]	15.18		4
P47962	60S ribosomal protein L5 OS=Mus musculus GN=Rpl5 PE=1 SV=3 - [RL5_MOUSE]	17.17		4
P61982	14-3-3 protein gamma OS=Mus musculus GN=Ywhag PE=1 SV=2 - [1433G_MOUSE]	21.05		2
P62242	40S ribosomal protein S8 OS=Mus musculus GN=Rps8 PE=1 SV=2 - [RS8_MOUSE]	16.83	2	3
Q6PHZ2	Calcium/calmodulin-dependent protein kinase type II subunit delta OS=Mus musculus GN=Camk2d PE=1 SV=1 - [KCC2D_MOUSE]	11.22	1	4
F8WIX8	Uncharacterized protein (Fragment) OS=Mus musculus GN=Hist1h2al PE=4 SV=1 - [F8WIX8_MOUSE]	22.4		2
P68510	14-3-3 protein eta OS=Mus musculus GN=Ywhah PE=1 SV=2 - [1433F_MOUSE]	14.63		2
P80315	T-complex protein 1 subunit delta OS=Mus musculus GN=Cct4 PE=1 SV=3 - [TCPD_MOUSE]	10.58	1	4
Q99JY0	Trifunctional enzyme subunit beta, mitochondrial OS=Mus musculus GN=Hadhb PE=1 SV=1 - [ECHB_MOUSE]	11.79	2	4
Q9Z2U0	Proteasome subunit alpha type-7 OS=Mus musculus GN=Psma7 PE=1 SV=1 - [PSA7_MOUSE]	11.69	2	2
P63276	40S ribosomal protein S17 OS=Mus musculus GN=Rps17 PE=1 SV=2 - [RS17_MOUSE]	40		3
Q3TML0	Uncharacterized protein OS=Mus musculus GN=Pdia6 PE=2 SV=1 - [Q3TML0_MOUSE]	13.26	1	4
Q8R5L1	Complement component 1, q subcomponent binding protein OS=Mus musculus GN=C1qbp PE=2 SV=1 - [Q8R5L1_MOUSE]	17.2	2	3
F7ANV6	Uncharacterized protein (Fragment) OS=Mus musculus GN=Anxa4 PE=3 SV=1 - [F7ANV6_MOUSE]	31.16	1	5
P17751	Triosephosphate isomerase OS=Mus musculus GN=Tpi1 PE=1 SV=4 - [TPIS_MOUSE]	10.37	2	2
O88746	Target of Myb protein 1 OS=Mus musculus GN=Tom1 PE=1 SV=1 - [TOM1_MOUSE]	13.41	2	3
O54724	Polymerase I and transcript release factor OS=Mus musculus GN=Ptrf PE=1 SV=1 - [PTRF_MOUSE]	11.22	1	3
P57016	Ladinin-1 OS=Mus musculus GN=Lad1 PE=1 SV=1 - [LAD1_MOUSE]	8.9	1	3
Q8CAQ8-2	Isoform 2 of Mitochondrial inner membrane protein OS=Mus musculus GN=Immt - [IMMT_MOUSE]	6.97	2	4
Q8CBY8-2	Isoform 2 of Dynactin subunit 4 OS=Mus musculus GN=Dctn4 - [DCTN4_MOUSE]	8.91	1	3
Q01320	DNA topoisomerase 2-alpha OS=Mus musculus GN=Top2a PE=1 SV=2 - [TOP2A_MOUSE]	5.5		6
E9Q5G3	Protein Kif23 OS=Mus musculus GN=Kif23 PE=3 SV=1 - [E9Q5G3_MOUSE]	8.5		6
F7B458	Intraflagellar transport protein 57 homolog (Fragment) OS=Mus musculus GN=Ift57 PE=4 SV=1 - [F7B458_MOUSE]	12.62		3
P11440	Cyclin-dependent kinase 1 OS=Mus musculus GN=Cdk1 PE=1 SV=3 - [CDK1_MOUSE]	15.82	2	2
Q9D0M1	Phosphoribosyl pyrophosphate synthase-associated protein 1 OS=Mus musculus GN=Prpsap1 PE=1 SV=1 - [KPRA_MOUSE]	11.24	2	1
P62702	40S ribosomal protein S4, X isoform OS=Mus musculus GN=Rps4x PE=2 SV=2 - [RS4X_MOUSE]	13.69	1	3
P09055	Integrin beta-1 OS=Mus musculus GN=Itgb1 PE=1 SV=1 - [ITB1_MOUSE]	4.51	1	2
P62852	40S ribosomal protein S25 OS=Mus musculus GN=Rps25 PE=2 SV=1 - [RS25_MOUSE]	24	1	4
P62849-2	Isoform 2 of 40S ribosomal protein S24 OS=Mus musculus GN=Rps24 - [RS24_MOUSE]	20.77	1	2
Q8BMS1	Trifunctional enzyme subunit alpha, mitochondrial OS=Mus musculus GN=Hadha PE=1 SV=1 - [ECHA_MOUSE]	5.77	1	3
Q76MZ3	Serine/threonine-protein phosphatase 2A 65 kDa regulatory subunit A alpha isoform OS=Mus musculus GN=Ppp2r1a PE=1 SV=3 - [2AAA_MOUSE]	7.13	1	3
P63037	DnaJ homolog subfamily A member 1 OS=Mus musculus GN=Dnaja1 PE=1 SV=1 - [DNJA1_MOUSE]	9.82	1	3
Q60864	Stress-induced-phosphoprotein 1 OS=Mus musculus GN=Stip1 PE=1 SV=1 - [STIP1_MOUSE]	7.18	2	1
B0QZL1	Enolase (Fragment) OS=Mus musculus GN=Eno1 PE=3 SV=1 - [B0QZL1_MOUSE]	8.6	1	1
P67778	Prohibitin OS=Mus musculus GN=Phb PE=1 SV=1 - [PHB_MOUSE]	15.07	1	3
P14685	26S proteasome non-ATPase regulatory subunit 3 OS=Mus musculus GN=Psmd3 PE=2 SV=3 - [PSMD3_MOUSE]	9.25	1	4
P52293	Importin subunit alpha-2 OS=Mus musculus GN=Kpna2 PE=1 SV=2 - [IMA2_MOUSE]	14.93	2	3
O35682	Myeloid-associated differentiation marker OS=Mus musculus GN=Myadm PE=2 SV=2 - [MYADM_MOUSE]	8.44	1	1
Q60932-2	Isoform Mt-VDAC1 of Voltage-dependent anion-selective channel protein 1 OS=Mus musculus GN=Vdac1 - [VDAC1_MOUSE]	11.31	3	1
B1AWD6	GLI pathogenesis-related 2 OS=Mus musculus GN=Glipr2 PE=4 SV=1 - [B1AWD6_MOUSE]	15.66	1	1
P62754	40S ribosomal protein S6 OS=Mus musculus GN=Rps6 PE=1 SV=1 - [RS6_MOUSE]	12.45		3
F8VQ29	Uncharacterized protein OS=Mus musculus GN=Iqgap3 PE=4 SV=1 - [F8VQ29_MOUSE]	4.35		5
Q9DB07	Intraflagellar transport protein 46 homolog OS=Mus musculus GN=Ift46 PE=1 SV=1 - [IFT46_MOUSE]	16.94		3
P59242-2	Isoform 2 of Cingulin OS=Mus musculus GN=Cgn - [CING_MOUSE]	6.76		4
Q8K057-2	Isoform 2 of Intraflagellar transport protein 80 homolog OS=Mus musculus GN=Ift80 - [IFT80_MOUSE]	6.06		1
Q61189	Methylosome subunit pICln OS=Mus musculus GN=Clns1a PE=1 SV=1 - [ICLN_MOUSE]	11.02	1	2
P26040	Ezrin OS=Mus musculus GN=Ezr PE=1 SV=3 - [EZRI_MOUSE]	4.61	2	2
Q8R4U7	Leucine zipper protein 1 OS=Mus musculus GN=Luzp1 PE=1 SV=2 - [LUZP1_MOUSE]	4.96		4
Q62351	Transferrin receptor protein 1 OS=Mus musculus GN=Tfrc PE=1 SV=1 - [TFR1_MOUSE]	4.19	1	2
O70251	Elongation factor 1-beta OS=Mus musculus GN=Eef1b PE=1 SV=5 - [EF1B_MOUSE]	12.44	1	1
P62264	40S ribosomal protein S14 OS=Mus musculus GN=Rps14 PE=2 SV=3 - [RS14_MOUSE]	22.52	1	2
D3YZX3	Uncharacterized protein OS=Mus musculus GN=Gnb2 PE=4 SV=1 - [D3YZX3_MOUSE]	15.2	1	2
P62827	GTP-binding nuclear protein Ran OS=Mus musculus GN=Ran PE=1 SV=3 - [RAN_MOUSE]	9.72	2	1
P60867	40S ribosomal protein S20 OS=Mus musculus GN=Rps20 PE=1 SV=1 - [RS20_MOUSE]	9.24	1	1
P62192	26S protease regulatory subunit 4 OS=Mus musculus GN=Psmc1 PE=1 SV=1 - [PRS4_MOUSE]	7.27	1	2
P01631	Ig kappa chain V-II region 26-10 OS=Mus musculus PE=1 SV=1 - [KV2A7_MOUSE]	11.5	1	1
Q9EQK5	Major vault protein OS=Mus musculus GN=Mvp PE=1 SV=4 - [MVP_MOUSE]	4.3	2	1
P27773	Protein disulfide-isomerase A3 OS=Mus musculus GN=Pdia3 PE=1 SV=2 - [PDIA3_MOUSE]	9.7	3	1
Q99J09	Methylosome protein 50 OS=Mus musculus GN=Wdr77 PE=1 SV=1 - [MEP50_MOUSE]	6.43	1	2
Q8CIE6	Coatomer subunit alpha OS=Mus musculus GN=Copa PE=1 SV=2 - [COPA_MOUSE]	4.17		4
P48036	Annexin A5 OS=Mus musculus GN=Anxa5 PE=1 SV=1 - [ANXA5_MOUSE]	14.42	3	1
P12815	Programmed cell death protein 6 OS=Mus musculus GN=Pdcd6 PE=1 SV=2 - [PDCD6_MOUSE]	12.04	1	2
E9PZB3	Uncharacterized protein OS=Mus musculus GN=Gm5093 PE=3 SV=1 - [E9PZB3_MOUSE]	13.22	1	1
P99026	Proteasome subunit beta type-4 OS=Mus musculus GN=Psmb4 PE=1 SV=1 - [PSB4_MOUSE]	7.58	1	1
O55234	Proteasome subunit beta type-5 OS=Mus musculus GN=Psmb5 PE=1 SV=3 - [PSB5_MOUSE]	10.23	2	1
Q9R0P5	Destrin OS=Mus musculus GN=Dstn PE=1 SV=3 - [DEST_MOUSE]	24.85	1	2
Q9WTM5	RuvB-like 2 OS=Mus musculus GN=Ruvbl2 PE=2 SV=3 - [RUVB2_MOUSE]	7.99	1	3
P97855	Ras GTPase-activating protein-binding protein 1 OS=Mus musculus GN=G3bp1 PE=1 SV=1 - [G3BP1_MOUSE]	11.83		4
P45591	Cofilin-2 OS=Mus musculus GN=Cfl2 PE=1 SV=1 - [COF2_MOUSE]	15.06		2
Q9D9P1	Uncharacterized protein OS=Mus musculus GN=Chchd3 PE=2 SV=1 - [Q9D9P1_MOUSE]	14.86	1	1
G3UW34	MCG130981 OS=Mus musculus GN=mCG_130981 PE=4 SV=1 - [G3UW34_MOUSE]	15.63	1	3
H3BLG5	Syntenin-1 (Fragment) OS=Mus musculus GN=Sdcbp PE=4 SV=1 - [H3BLG5_MOUSE]	12.05	1	2
Q9JMH9-4	Isoform 4 of Unconventional myosin-XVIIIa OS=Mus musculus GN=Myo18a - [MY18A_MOUSE]	2.75		4
Q9D2G2-2	Isoform 2 of Dihydrolipoyllysine-residue succinyltransferase component of 2-oxoglutarate dehydrogenase complex, mitochondrial OS=Mus musculus GN=Dlst - [ODO2_MOUSE]	7.46	2	1
I7HIK9	Cellular tumor antigen p53 OS=Mus musculus GN=Trp53 PE=3 SV=1 - [I7HIK9_MOUSE]	11.64		3
Q8CCF0-3	Isoform 3 of U4/U6 small nuclear ribonucleoprotein Prp31 OS=Mus musculus GN=Prpf31 - [PRP31_MOUSE]	8.48		1
Q8VCE3	Desmoglein-2 OS=Mus musculus GN=Dsg2 PE=2 SV=1 - [Q8VCE3_MOUSE]	9.93	2	2
Q9EPL8	Importin-7 OS=Mus musculus GN=Ipo7 PE=1 SV=2 - [IPO7_MOUSE]	4.62		4
Q6R891	Neurabin-2 OS=Mus musculus GN=Ppp1r9b PE=1 SV=1 - [NEB2_MOUSE]	7.1		4
E9Q616	Uncharacterized protein OS=Mus musculus GN=Ahnak PE=4 SV=1 - [E9Q616_MOUSE]	2.72		4
O35737	Heterogeneous nuclear ribonucleoprotein H OS=Mus musculus GN=Hnrnph1 PE=1 SV=3 - [HNRH1_MOUSE]	9.58		3
P48962	ADP/ATP translocase 1 OS=Mus musculus GN=Slc25a4 PE=1 SV=4 - [ADT1_MOUSE]	14.77		4
P09103	Protein disulfide-isomerase OS=Mus musculus GN=P4hb PE=1 SV=2 - [PDIA1_MOUSE]	7.47		3
Q78ZA7	Nucleosome assembly protein 1-like 4 OS=Mus musculus GN=Nap1l4 PE=1 SV=1 - [NP1L4_MOUSE]	12		3
Q8CGB3	Uveal autoantigen with coiled-coil domains and ankyrin repeats OS=Mus musculus GN=Uaca PE=1 SV=2 - [UACA_MOUSE]	3.26		4
Q9Z2X1-2	Isoform 2 of Heterogeneous nuclear ribonucleoprotein F OS=Mus musculus GN=Hnrnpf - [HNRPF_MOUSE]	15.19		4
Q02257	Junction plakoglobin OS=Mus musculus GN=Jup PE=1 SV=3 - [PLAK_MOUSE]	3.49	1	2
Q99020	Heterogeneous nuclear ribonucleoprotein A/B OS=Mus musculus GN=Hnrnpab PE=1 SV=1 - [ROAA_MOUSE]	4.91	1	1
Q6ZQ38	Cullin-associated NEDD8-dissociated protein 1 OS=Mus musculus GN=Cand1 PE=2 SV=2 - [CAND1_MOUSE]	2.03	1	2
Q62318	Transcription intermediary factor 1-beta OS=Mus musculus GN=Trim28 PE=1 SV=3 - [TIF1B_MOUSE]	5.76	1	2
P62835	Ras-related protein Rap-1A OS=Mus musculus GN=Rap1a PE=2 SV=1 - [RAP1A_MOUSE]	12.5	1	1
Q62093	Serine/arginine-rich splicing factor 2 OS=Mus musculus GN=Srsf2 PE=1 SV=4 - [SRSF2_MOUSE]	3.62	1	1
P62900	60S ribosomal protein L31 OS=Mus musculus GN=Rpl31 PE=2 SV=1 - [RL31_MOUSE]	19.2	1	2
P62267	40S ribosomal protein S23 OS=Mus musculus GN=Rps23 PE=2 SV=3 - [RS23_MOUSE]	7.69	1	1
P62889	60S ribosomal protein L30 OS=Mus musculus GN=Rpl30 PE=2 SV=2 - [RL30_MOUSE]	10.43	1	2
P62715	Serine/threonine-protein phosphatase 2A catalytic subunit beta isoform OS=Mus musculus GN=Ppp2cb PE=1 SV=1 - [PP2AB_MOUSE]	4.85	1	1
Q9D8B3	Charged multivesicular body protein 4b OS=Mus musculus GN=Chmp4b PE=2 SV=2 - [CHM4B_MOUSE]	6.25	1	1
P46062	Signal-induced proliferation-associated protein 1 OS=Mus musculus GN=Sipa1 PE=2 SV=2 - [SIPA1_MOUSE]	3.86	1	2
O35593	26S proteasome non-ATPase regulatory subunit 14 OS=Mus musculus GN=Psmd14 PE=1 SV=2 - [PSDE_MOUSE]	4.19	1	1
Q61990-2	Isoform 2 of Poly(rC)-binding protein 2 OS=Mus musculus GN=Pcbp2 - [PCBP2_MOUSE]	3.93	1	1
P70168	Importin subunit beta-1 OS=Mus musculus GN=Kpnb1 PE=1 SV=2 - [IMB1_MOUSE]	4		2
P53026	60S ribosomal protein L10a OS=Mus musculus GN=Rpl10a PE=1 SV=3 - [RL10A_MOUSE]	9.68	1	2
Q3THS6	S-adenosylmethionine synthase isoform type-2 OS=Mus musculus GN=Mat2a PE=2 SV=2 - [METK2_MOUSE]	3.8	1	1
Q9D0I9	Arginyl-tRNA synthetase, cytoplasmic OS=Mus musculus GN=Rars PE=2 SV=2 - [SYRC_MOUSE]	3.18	1	2
P46471	26S protease regulatory subunit 7 OS=Mus musculus GN=Psmc2 PE=1 SV=5 - [PRS7_MOUSE]	5.54	1	1
D3YU45	Uncharacterized protein OS=Mus musculus GN=Gm3940 PE=3 SV=1 - [D3YU45_MOUSE]	15.38	1	2
Q9QYJ0	DnaJ homolog subfamily A member 2 OS=Mus musculus GN=Dnaja2 PE=1 SV=1 - [DNJA2_MOUSE]	2.43	1	1
D3YUG3	Uncharacterized protein OS=Mus musculus GN=Rps19 PE=4 SV=1 - [D3YUG3_MOUSE]	22.46		3
P11983	T-complex protein 1 subunit alpha OS=Mus musculus GN=Tcp1 PE=1 SV=3 - [TCPA_MOUSE]	4.5		2
Q99K48	Non-POU domain-containing octamer-binding protein OS=Mus musculus GN=Nono PE=1 SV=3 - [NONO_MOUSE]	4.86	1	2
B1AWE0	Clathrin light polypeptide (Lca) OS=Mus musculus GN=Clta PE=4 SV=1 - [B1AWE0_MOUSE]	9.72	1	1
A2AGN7	Proteasome (Prosome, macropain) 26S subunit ATPase 3 OS=Mus musculus GN=Psmc3 PE=3 SV=1 - [A2AGN7_MOUSE]	2.5	1	1
E0CXB1	Uncharacterized protein OS=Mus musculus GN=Psma6 PE=4 SV=1 - [E0CXB1_MOUSE]	5.73	1	1
Q9Z0U1	Tight junction protein ZO-2 OS=Mus musculus GN=Tjp2 PE=1 SV=2 - [ZO2_MOUSE]	3.6		3
Q8C5G6	Toll interacting protein OS=Mus musculus GN=Tollip PE=2 SV=1 - [Q8C5G6_MOUSE]	12.73	2	1
Q9Z1R9	MCG124046 OS=Mus musculus GN=Prss1 PE=2 SV=1 - [Q9Z1R9_MOUSE]	8.13	1	1
P17809	Solute carrier family 2, facilitated glucose transporter member 1 OS=Mus musculus GN=Slc2a1 PE=1 SV=4 - [GTR1_MOUSE]	3.66	2	1
Q8BGY2	Eukaryotic translation initiation factor 5A-2 OS=Mus musculus GN=Eif5a2 PE=2 SV=3 - [IF5A2_MOUSE]	7.84	1	1
Q8VEJ9	Vacuolar protein sorting-associated protein 4A OS=Mus musculus GN=Vps4a PE=1 SV=1 - [VPS4A_MOUSE]	4.58	1	2
Q61074	Protein phosphatase 1G OS=Mus musculus GN=Ppm1g PE=2 SV=3 - [PPM1G_MOUSE]	8.3		3
O35639	Annexin A3 OS=Mus musculus GN=Anxa3 PE=1 SV=4 - [ANXA3_MOUSE]	6.19	1	1
Q9R0Q6	Actin-related protein 2/3 complex subunit 1A OS=Mus musculus GN=Arpc1a PE=1 SV=1 - [ARC1A_MOUSE]	7.3	1	1
Q08093	Calponin-2 OS=Mus musculus GN=Cnn2 PE=2 SV=1 - [CNN2_MOUSE]	12.79	1	2
E9PXB7	E3 ubiquitin-protein ligase NEDD4-like OS=Mus musculus GN=Nedd4l PE=4 SV=1 - [E9PXB7_MOUSE]	3.59	1	2
Q02248	Catenin beta-1 OS=Mus musculus GN=Ctnnb1 PE=1 SV=1 - [CTNB1_MOUSE]	4.74	2	1
P63094-2	Isoform Gnas-2 of Guanine nucleotide-binding protein G(s) subunit alpha isoforms short OS=Mus musculus GN=Gnas - [GNAS2_MOUSE]	7.11	1	2
Q9EPU0-2	Isoform 2 of Regulator of nonsense transcripts 1 OS=Mus musculus GN=Upf1 - [RENT1_MOUSE]	3.95	1	2
I7HLV2	60S ribosomal protein L10 (Fragment) OS=Mus musculus GN=Rpl10 PE=4 SV=1 - [I7HLV2_MOUSE]	11.94	1	2
P49312-2	Isoform Short of Heterogeneous nuclear ribonucleoprotein A1 OS=Mus musculus GN=Hnrnpa1 - [ROA1_MOUSE]	9.7		2
F6WBA1	Protein 2210011C24Rik OS=Mus musculus GN=2210011C24Rik PE=4 SV=2 - [F6WBA1_MOUSE]	27.27		2
Q925B0-2	Isoform 2 of PRKC apoptosis WT1 regulator protein OS=Mus musculus GN=Pawr - [PAWR_MOUSE]	10.38	1	2
Q148V8	Protein FAM83H OS=Mus musculus GN=Fam83h PE=1 SV=1 - [FA83H_MOUSE]	2.81	1	2
Q8VED5	Keratin, type II cytoskeletal 79 OS=Mus musculus GN=Krt79 PE=1 SV=2 - [K2C79_MOUSE]	3.58		2
Q9WVR4	Fragile X mental retardation syndrome-related protein 2 OS=Mus musculus GN=Fxr2 PE=1 SV=1 - [FXR2_MOUSE]	7.43		3
Q8VDM4	26S proteasome non-ATPase regulatory subunit 2 OS=Mus musculus GN=Psmd2 PE=1 SV=1 - [PSMD2_MOUSE]	4.74		3
Q99KJ8	Dynactin subunit 2 OS=Mus musculus GN=Dctn2 PE=1 SV=3 - [DCTN2_MOUSE]	11.94		3
D3YVE6	MCG18601 OS=Mus musculus GN=Rpl7a-ps10 PE=4 SV=1 - [D3YVE6_MOUSE]	15.04		3
D3Z5M2	Uncharacterized protein OS=Mus musculus GN=Gm10110 PE=4 SV=1 - [D3Z5M2_MOUSE]	6.02		3
Q6ZWZ7	MCG123291, isoform CRA_d OS=Mus musculus GN=Rpl17 PE=2 SV=1 - [Q6ZWZ7_MOUSE]	20.11		3
P60122	RuvB-like 1 OS=Mus musculus GN=Ruvbl1 PE=1 SV=1 - [RUVB1_MOUSE]	9.65		3
E9QKZ2	Uncharacterized protein OS=Mus musculus GN=Ipo9 PE=4 SV=1 - [E9QKZ2_MOUSE]	4.52		3
P52479	Ubiquitin carboxyl-terminal hydrolase 10 OS=Mus musculus GN=Usp10 PE=1 SV=3 - [UBP10_MOUSE]	5.56		3
Q7TPV4	Myb-binding protein 1A OS=Mus musculus GN=Mybbp1a PE=1 SV=2 - [MBB1A_MOUSE]	2.6		3
D3YX47	MCG20932 OS=Mus musculus GN=Rpl21-ps6 PE=4 SV=1 - [D3YX47_MOUSE]	21.29		2
Q8K1N2	Pleckstrin homology-like domain family B member 2 OS=Mus musculus GN=Phldb2 PE=1 SV=2 - [PHLB2_MOUSE]	3.04		3
Q9WVM1	Rac GTPase-activating protein 1 OS=Mus musculus GN=Racgap1 PE=2 SV=1 - [RGAP1_MOUSE]	6.53		3
P23242	Gap junction alpha-1 protein OS=Mus musculus GN=Gja1 PE=1 SV=2 - [CXA1_MOUSE]	14.4		3
Q9QYC0-2	Isoform 2 of Alpha-adducin OS=Mus musculus GN=Add1 - [ADDA_MOUSE]	4.43		2
Q811D0-2	Isoform 2 of Disks large homolog 1 OS=Mus musculus GN=Dlg1 - [DLG1_MOUSE]	4.26		2
Q61699-2	Isoform HSP105-beta of Heat shock protein 105 kDa OS=Mus musculus GN=Hsph1 - [HS105_MOUSE]	3.32		2
Q922J9-2	Isoform 2 of Fatty acyl-CoA reductase 1 OS=Mus musculus GN=Far1 - [FACR1_MOUSE]	14.62		3
H3BJQ1	Retrotransposon-derived protein PEG10 (Fragment) OS=Mus musculus GN=Peg10 PE=4 SV=1 - [H3BJQ1_MOUSE]	4.55		2
Q9JMG1	Endothelial differentiation-related factor 1 OS=Mus musculus GN=Edf1 PE=1 SV=1 - [EDF1_MOUSE]	10.14	1	1
P10639	Thioredoxin OS=Mus musculus GN=Txn PE=1 SV=3 - [THIO_MOUSE]	12.38	1	1
Q9CZD3	Glycyl-tRNA synthetase OS=Mus musculus GN=Gars PE=1 SV=1 - [SYG_MOUSE]	3.57	1	1
Q8VEM8	Phosphate carrier protein, mitochondrial OS=Mus musculus GN=Slc25a3 PE=1 SV=1 - [MPCP_MOUSE]	7.84		2
Q8JZQ9	Eukaryotic translation initiation factor 3 subunit B OS=Mus musculus GN=Eif3b PE=1 SV=1 - [EIF3B_MOUSE]	2.74	1	1
Q91WK2	Eukaryotic translation initiation factor 3 subunit H OS=Mus musculus GN=Eif3h PE=1 SV=1 - [EIF3H_MOUSE]	3.41	1	1
P21278	Guanine nucleotide-binding protein subunit alpha-11 OS=Mus musculus GN=Gna11 PE=1 SV=1 - [GNA11_MOUSE]	4.18	1	1
Q8BK63-2	Isoform 2 of Casein kinase I isoform alpha OS=Mus musculus GN=Csnk1a1 - [KC1A_MOUSE]	3.69	1	1
P14211	Calreticulin OS=Mus musculus GN=Calr PE=1 SV=1 - [CALR_MOUSE]	2.88		1
P27048	Small nuclear ribonucleoprotein-associated protein B OS=Mus musculus GN=Snrpb PE=1 SV=1 - [RSMB_MOUSE]	3.46	1	1
A2AFI9	Retinoblastoma binding protein 7 OS=Mus musculus GN=Rbbp7 PE=4 SV=1 - [A2AFI9_MOUSE]	5.44	1	1
P83887	Tubulin gamma-1 chain OS=Mus musculus GN=Tubg1 PE=1 SV=1 - [TBG1_MOUSE]	2	1	1
Q91YQ5	Dolichyl-diphosphooligosaccharide--protein glycosyltransferase subunit 1 OS=Mus musculus GN=Rpn1 PE=2 SV=1 - [RPN1_MOUSE]	4.44	1	1
Q5U4C5	Ipo4 protein OS=Mus musculus GN=Ipo4 PE=2 SV=1 - [Q5U4C5_MOUSE]	2.08	1	1
F6SVV1	Uncharacterized protein (Fragment) OS=Mus musculus GN=Gm9493 PE=4 SV=1 - [F6SVV1_MOUSE]	10.94	1	1
Q9CR57	60S ribosomal protein L14 OS=Mus musculus GN=Rpl14 PE=2 SV=3 - [RL14_MOUSE]	11.52		2
Q9R1P3	Proteasome subunit beta type-2 OS=Mus musculus GN=Psmb2 PE=1 SV=1 - [PSB2_MOUSE]	12.94	1	1
F7AI47	Uncharacterized protein (Fragment) OS=Mus musculus GN=Srsf1 PE=4 SV=1 - [F7AI47_MOUSE]	9.43		1
P35278	Ras-related protein Rab-5C OS=Mus musculus GN=Rab5c PE=1 SV=2 - [RAB5C_MOUSE]	14.35	1	1
E9Q7H5	Uncharacterized protein OS=Mus musculus GN=Gm8991 PE=4 SV=1 - [E9Q7H5_MOUSE]	10.67	1	1
Q8BH80	Uncharacterized protein OS=Mus musculus GN=Vapb PE=2 SV=1 - [Q8BH80_MOUSE]	4.94	1	1
E0CX59	Uncharacterized protein OS=Mus musculus GN=Pkp2 PE=4 SV=1 - [E0CX59_MOUSE]	3.63	1	1
Q9QXX4	Calcium-binding mitochondrial carrier protein Aralar2 OS=Mus musculus GN=Slc25a13 PE=1 SV=1 - [CMC2_MOUSE]	2.96		2
F7C521	Uncharacterized protein OS=Mus musculus GN=Rod1 PE=4 SV=1 - [F7C521_MOUSE]	7.69	1	1
G3UZ34	Uncharacterized protein OS=Mus musculus GN=Eftud2 PE=4 SV=1 - [G3UZ34_MOUSE]	3.53		2
Q7TSE6	Serine/threonine-protein kinase 38-like OS=Mus musculus GN=Stk38l PE=1 SV=2 - [ST38L_MOUSE]	2.16	1	1
Q61391	Neprilysin OS=Mus musculus GN=Mme PE=1 SV=3 - [NEP_MOUSE]	4.13	1	1
Q01279	Epidermal growth factor receptor OS=Mus musculus GN=Egfr PE=1 SV=1 - [EGFR_MOUSE]	1.82	1	1
H3BK90	Protein Atad3a (Fragment) OS=Mus musculus GN=Atad3a PE=4 SV=1 - [H3BK90_MOUSE]	8.72		2
Q8BJS4-3	Isoform 3 of SUN domain-containing protein 2 OS=Mus musculus GN=Sun2 - [SUN2_MOUSE]	3.43	1	1
B7FAT9	G protein-coupled receptor, family C, group 5, member C (Fragment) OS=Mus musculus GN=Gprc5c PE=4 SV=1 - [B7FAT9_MOUSE]	26.61	1	1
P14148	60S ribosomal protein L7 OS=Mus musculus GN=Rpl7 PE=2 SV=2 - [RL7_MOUSE]	9.26		2
Q80X90	Filamin-B OS=Mus musculus GN=Flnb PE=1 SV=3 - [FLNB_MOUSE]	0.92		2
Q91V92	ATP-citrate synthase OS=Mus musculus GN=Acly PE=1 SV=1 - [ACLY_MOUSE]	2.29		2
Q99P88	Nuclear pore complex protein Nup155 OS=Mus musculus GN=Nup155 PE=2 SV=1 - [NU155_MOUSE]	2.01		1
Q6ZWS7	Putative uncharacterized protein OS=Mus musculus GN=Camk2g PE=2 SV=1 - [Q6ZWS7_MOUSE]	6.06		2
E0CZA1	Uncharacterized protein OS=Mus musculus GN=Cct5 PE=3 SV=1 - [E0CZA1_MOUSE]	8.04		1
Q9JIK5	Nucleolar RNA helicase 2 OS=Mus musculus GN=Ddx21 PE=1 SV=3 - [DDX21_MOUSE]	2.59		2
Q8BP92	Reticulocalbin-2 OS=Mus musculus GN=Rcn2 PE=2 SV=1 - [RCN2_MOUSE]	5		2
F8WHM5	Uncharacterized protein OS=Mus musculus GN=Glg1 PE=4 SV=1 - [F8WHM5_MOUSE]	2.06		2
A2AG41	Stomatin (Epb7.2)-like 2 (Fragment) OS=Mus musculus GN=Stoml2 PE=4 SV=3 - [A2AG41_MOUSE]	7.04		1
Q9CS74	Protein SGT1 homolog OS=Mus musculus GN=Ecd PE=2 SV=2 - [SGT1_MOUSE]	5.62		2
P17426-2	Isoform B of AP-2 complex subunit alpha-1 OS=Mus musculus GN=Ap2a1 - [AP2A1_MOUSE]	2.2		1
G3X9N6	Oxysterol-binding protein OS=Mus musculus GN=Osbpl8 PE=3 SV=1 - [G3X9N6_MOUSE]	3.07		2
Q922D4-4	Isoform 4 of Serine/threonine-protein phosphatase 6 regulatory subunit 3 OS=Mus musculus GN=Ppp6r3 - [PP6R3_MOUSE]	4.43		2
D3Z3H4	Cingulin-like protein 1 OS=Mus musculus GN=Cgnl1 PE=4 SV=1 - [D3Z3H4_MOUSE]	2.2		2
Q99J62	Replication factor C subunit 4 OS=Mus musculus GN=Rfc4 PE=1 SV=1 - [RFC4_MOUSE]	3.02		1
P10852	4F2 cell-surface antigen heavy chain OS=Mus musculus GN=Slc3a2 PE=1 SV=1 - [4F2_MOUSE]	1.9		1
Q9CQ10	Charged multivesicular body protein 3 OS=Mus musculus GN=Vps24 PE=1 SV=3 - [CHMP3_MOUSE]	4.02		1
P62855	40S ribosomal protein S26 OS=Mus musculus GN=Rps26 PE=2 SV=3 - [RS26_MOUSE]	13.04		1
Q8BWY3	Eukaryotic peptide chain release factor subunit 1 OS=Mus musculus GN=Etf1 PE=1 SV=4 - [ERF1_MOUSE]	2.97		1
Q9CWJ9	Bifunctional purine biosynthesis protein PURH OS=Mus musculus GN=Atic PE=1 SV=2 - [PUR9_MOUSE]	2.53		1
P25206	DNA replication licensing factor MCM3 OS=Mus musculus GN=Mcm3 PE=1 SV=2 - [MCM3_MOUSE]	1.85		1
Q60692	Proteasome subunit beta type-6 OS=Mus musculus GN=Psmb6 PE=1 SV=3 - [PSB6_MOUSE]	4.62		1
Q9DA97	Septin-14 OS=Mus musculus GN=Sept14 PE=2 SV=2 - [SEP14_MOUSE]	2.14		1
D3YYM6	Uncharacterized protein OS=Mus musculus GN=Rps5 PE=3 SV=1 - [D3YYM6_MOUSE]	4.95		1
P24547	Inosine-5'-monophosphate dehydrogenase 2 OS=Mus musculus GN=Impdh2 PE=1 SV=2 - [IMDH2_MOUSE]	2.14		1
E9Q1V0	Uncharacterized protein OS=Mus musculus GN=St13 PE=4 SV=1 - [E9Q1V0_MOUSE]	7.75		1
P46061	Ran GTPase-activating protein 1 OS=Mus musculus GN=Rangap1 PE=1 SV=2 - [RAGP1_MOUSE]	2.04		1
P67984	60S ribosomal protein L22 OS=Mus musculus GN=Rpl22 PE=2 SV=2 - [RL22_MOUSE]	10.16		1
Q8BH78	RTN4 OS=Mus musculus GN=Rtn4 PE=2 SV=1 - [Q8BH78_MOUSE]	3.65		1
Q8BP47	Asparaginyl-tRNA synthetase, cytoplasmic OS=Mus musculus GN=Nars PE=1 SV=2 - [SYNC_MOUSE]	2.68		1
E9Q3T0	Uncharacterized protein OS=Mus musculus GN=Gm10073 PE=4 SV=1 - [E9Q3T0_MOUSE]	14.04		1
D3YUM8	Proteasome subunit beta type OS=Mus musculus GN=Gm4950 PE=3 SV=1 - [D3YUM8_MOUSE]	7.8		1
P58242	Acid sphingomyelinase-like phosphodiesterase 3b OS=Mus musculus GN=Smpdl3b PE=1 SV=1 - [ASM3B_MOUSE]	4.61		1
Q80X50-2	Isoform 2 of Ubiquitin-associated protein 2-like OS=Mus musculus GN=Ubap2l - [UBP2L_MOUSE]	0.89		1
Q9Z204-4	Isoform 4 of Heterogeneous nuclear ribonucleoproteins C1/C2 OS=Mus musculus GN=Hnrnpc - [HNRPC_MOUSE]	5.48		1
Q9Z110-2	Isoform Short of Delta-1-pyrroline-5-carboxylate synthase OS=Mus musculus GN=Aldh18a1 - [P5CS_MOUSE]	1.01		1
Q6ZWX6	Eukaryotic translation initiation factor 2 subunit 1 OS=Mus musculus GN=Eif2s1 PE=1 SV=3 - [IF2A_MOUSE]	3.81		1
Q99MN1	Lysyl-tRNA synthetase OS=Mus musculus GN=Kars PE=1 SV=1 - [SYK_MOUSE]	2.18		1
Q6PAM1	Alpha-taxilin OS=Mus musculus GN=Txlna PE=2 SV=1 - [TXLNA_MOUSE]	2.89		1
P07724	Serum albumin OS=Mus musculus GN=Alb PE=1 SV=3 - [ALBU_MOUSE]	2.14		1
Q8BMJ2	Leucyl-tRNA synthetase, cytoplasmic OS=Mus musculus GN=Lars PE=2 SV=2 - [SYLC_MOUSE]	1.1		1
Q8R1B4	Eukaryotic translation initiation factor 3 subunit C OS=Mus musculus GN=Eif3c PE=1 SV=1 - [EIF3C_MOUSE]	1.1		1
P23116	Eukaryotic translation initiation factor 3 subunit A OS=Mus musculus GN=Eif3a PE=1 SV=5 - [EIF3A_MOUSE]	0.67		1
P28738	Kinesin heavy chain isoform 5C OS=Mus musculus GN=Kif5c PE=1 SV=3 - [KIF5C_MOUSE]	1.36		1
P61226	Ras-related protein Rap-2b OS=Mus musculus GN=Rap2b PE=1 SV=1 - [RAP2B_MOUSE]	6.56		1
P14115	60S ribosomal protein L27a OS=Mus musculus GN=Rpl27a PE=2 SV=5 - [RL27A_MOUSE]	7.43		1
P62918	60S ribosomal protein L8 OS=Mus musculus GN=Rpl8 PE=2 SV=2 - [RL8_MOUSE]	6.23		1
O35295	Transcriptional activator protein Pur-beta OS=Mus musculus GN=Purb PE=1 SV=3 - [PURB_MOUSE]	6.48		1
Q91VR5	ATP-dependent RNA helicase DDX1 OS=Mus musculus GN=Ddx1 PE=1 SV=1 - [DDX1_MOUSE]	1.49		1
Q9CY50	Translocon-associated protein subunit alpha OS=Mus musculus GN=Ssr1 PE=1 SV=1 - [SSRA_MOUSE]	2.8		1
Q8VDJ3	Vigilin OS=Mus musculus GN=Hdlbp PE=1 SV=1 - [VIGLN_MOUSE]	1.03		1
Q02053	Ubiquitin-like modifier-activating enzyme 1 OS=Mus musculus GN=Uba1 PE=1 SV=1 - [UBA1_MOUSE]	1.42		1
O08756	3-hydroxyacyl-CoA dehydrogenase type-2 OS=Mus musculus GN=Hsd17b10 PE=1 SV=4 - [HCD2_MOUSE]	7.66		1
Q7TPW1	Nexilin OS=Mus musculus GN=Nexn PE=1 SV=3 - [NEXN_MOUSE]	1.32		1
Q9WU78	Programmed cell death 6-interacting protein OS=Mus musculus GN=Pdcd6ip PE=1 SV=3 - [PDC6I_MOUSE]	2.07		1
Q8QZV3	Dci protein OS=Mus musculus GN=Eci1 PE=2 SV=1 - [Q8QZV3_MOUSE]	5.19		1
Q8QZY1	Eukaryotic translation initiation factor 3 subunit L OS=Mus musculus GN=Eif3l PE=1 SV=1 - [EIF3L_MOUSE]	2.3		1
Q8BFY6	Peflin OS=Mus musculus GN=Pef1 PE=2 SV=1 - [PEF1_MOUSE]	4		1
D3Z2H7	Uncharacterized protein OS=Mus musculus GN=Ctnnd1 PE=4 SV=1 - [D3Z2H7_MOUSE]	1.97		1
F7CJS8	Uncharacterized protein (Fragment) OS=Mus musculus GN=Rps9 PE=3 SV=1 - [F7CJS8_MOUSE]	5.93		1
Q8K297	Procollagen galactosyltransferase 1 OS=Mus musculus GN=Glt25d1 PE=1 SV=2 - [GT251_MOUSE]	1.3		1
Q91VA7	Isocitrate dehydrogenase 3 (NAD+) beta OS=Mus musculus GN=Idh3b PE=2 SV=1 - [Q91VA7_MOUSE]	4.43		1
Q99KI0	Aconitate hydratase, mitochondrial OS=Mus musculus GN=Aco2 PE=1 SV=1 - [ACON_MOUSE]	1.92		1
O70126	Aurora kinase B OS=Mus musculus GN=Aurkb PE=1 SV=2 - [AURKB_MOUSE]	4.35		1
Q99LE6	ATP-binding cassette sub-family F member 2 OS=Mus musculus GN=Abcf2 PE=2 SV=1 - [ABCF2_MOUSE]	2.23		1
Q9JLQ0	CD2-associated protein OS=Mus musculus GN=Cd2ap PE=1 SV=3 - [CD2AP_MOUSE]	2.04		1
B1ARA3	Ribosomal protein L26 (Fragment) OS=Mus musculus GN=Rpl26 PE=4 SV=1 - [B1ARA3_MOUSE]	7.77		1
Q9CQE8	UPF0568 protein C14orf166 homolog OS=Mus musculus PE=2 SV=1 - [CN166_MOUSE]	5.74		1
A2BFF8	Dynein cytoplasmic 1 intermediate chain 2 OS=Mus musculus GN=Dync1i2 PE=4 SV=1 - [A2BFF8_MOUSE]	3.44		1
D3Z0H4	Ribosomal protein L15 OS=Mus musculus GN=Gm5292 PE=3 SV=1 - [D3Z0H4_MOUSE]	7.25		1
Q9DC71	28S ribosomal protein S15, mitochondrial OS=Mus musculus GN=Mrps15 PE=2 SV=2 - [RT15_MOUSE]	4.65		1
Q3KQM4	U2af2 protein OS=Mus musculus GN=U2af2 PE=2 SV=1 - [Q3KQM4_MOUSE]	5.21		1
P22892	AP-1 complex subunit gamma-1 OS=Mus musculus GN=Ap1g1 PE=1 SV=3 - [AP1G1_MOUSE]	1.09		1
Q99JI4	26S proteasome non-ATPase regulatory subunit 6 OS=Mus musculus GN=Psmd6 PE=2 SV=1 - [PSMD6_MOUSE]	3.34		1
O70435	Proteasome subunit alpha type-3 OS=Mus musculus GN=Psma3 PE=1 SV=3 - [PSA3_MOUSE]	4.71		1
Q9DCH4	Eukaryotic translation initiation factor 3 subunit F OS=Mus musculus GN=Eif3f PE=1 SV=2 - [EIF3F_MOUSE]	4.71		1
P49718	DNA replication licensing factor MCM5 OS=Mus musculus GN=Mcm5 PE=2 SV=1 - [MCM5_MOUSE]	2.05		1
D3YZ62	Uncharacterized protein OS=Mus musculus GN=Myo5a PE=4 SV=1 - [D3YZ62_MOUSE]	0.82		1
E9Q066	Uncharacterized protein OS=Mus musculus GN=Larp4 PE=4 SV=1 - [E9Q066_MOUSE]	1.39		1
O09061	Proteasome subunit beta type-1 OS=Mus musculus GN=Psmb1 PE=1 SV=1 - [PSB1_MOUSE]	8.33		1
A2A4J3	Proteaseome (Prosome, macropain) 28 subunit, 3 (Fragment) OS=Mus musculus GN=Psme3 PE=4 SV=1 - [A2A4J3_MOUSE]	9.74		1
P54823	Probable ATP-dependent RNA helicase DDX6 OS=Mus musculus GN=Ddx6 PE=2 SV=1 - [DDX6_MOUSE]	2.28		1
P47758	Signal recognition particle receptor subunit beta OS=Mus musculus GN=Srprb PE=1 SV=1 - [SRPRB_MOUSE]	7.06		1
P62717	60S ribosomal protein L18a OS=Mus musculus GN=Rpl18a PE=1 SV=1 - [RL18A_MOUSE]	3.98		1
P28658	Ataxin-10 OS=Mus musculus GN=Atxn10 PE=1 SV=2 - [ATX10_MOUSE]	2.32		1
D3Z0S9	Uncharacterized protein OS=Mus musculus GN=Tsg101 PE=4 SV=1 - [D3Z0S9_MOUSE]	4.92		1
P70372	ELAV-like protein 1 OS=Mus musculus GN=Elavl1 PE=1 SV=2 - [ELAV1_MOUSE]	5.52		1
D3YTQ9	Uncharacterized protein OS=Mus musculus GN=Rps15 PE=3 SV=1 - [D3YTQ9_MOUSE]	16.1		1
Q9D0R8	Protein LSM12 homolog OS=Mus musculus GN=Lsm12 PE=1 SV=1 - [LSM12_MOUSE]	6.67		1
Q9WTX5	S-phase kinase-associated protein 1 OS=Mus musculus GN=Skp1 PE=1 SV=3 - [SKP1_MOUSE]	7.36		1
D3YZT4	Uncharacterized protein OS=Mus musculus GN=Sgpl1 PE=4 SV=1 - [D3YZT4_MOUSE]	7.54		1
F6VD69	Uncharacterized protein (Fragment) OS=Mus musculus GN=Sqstm1 PE=4 SV=1 - [F6VD69_MOUSE]	13.76		1
Q7TPM0	Cbx1 protein OS=Mus musculus GN=Cbx1 PE=2 SV=1 - [Q7TPM0_MOUSE]	11.59		1
Q8R105	Vacuolar protein sorting-associated protein 37C OS=Mus musculus GN=Vps37c PE=2 SV=1 - [VP37C_MOUSE]	4.26		1
F7CRG8	Uncharacterized protein (Fragment) OS=Mus musculus GN=Mark2 PE=4 SV=1 - [F7CRG8_MOUSE]	11.49		1
A2A547	Ribosomal protein L19 OS=Mus musculus GN=Rpl19 PE=3 SV=1 - [A2A547_MOUSE]	8.76		1
Q3TXS7	26S proteasome non-ATPase regulatory subunit 1 OS=Mus musculus GN=Psmd1 PE=1 SV=1 - [PSMD1_MOUSE]	1.15		1
Q3UZ24	Uncharacterized protein OS=Mus musculus GN=Apol7e PE=2 SV=1 - [Q3UZ24_MOUSE]	2.17		1
B2RW38	Coiled-coil domain containing 147 OS=Mus musculus GN=Ccdc147 PE=2 SV=1 - [B2RW38_MOUSE]	1.03		1
Q8R429	Sarcoplasmic/endoplasmic reticulum calcium ATPase 1 OS=Mus musculus GN=Atp2a1 PE=2 SV=1 - [AT2A1_MOUSE]	1.51		1
Q3TJ56	Uncharacterized protein OS=Mus musculus GN=Snd1 PE=2 SV=1 - [Q3TJ56_MOUSE]	3.13		1
Q3TJZ6	Protein FAM98A OS=Mus musculus GN=Fam98a PE=2 SV=1 - [FA98A_MOUSE]	2.91		1
Q8C0P5	Coronin-2A OS=Mus musculus GN=Coro2a PE=2 SV=1 - [COR2A_MOUSE]	2.1		1
O70133	ATP-dependent RNA helicase A OS=Mus musculus GN=Dhx9 PE=1 SV=2 - [DHX9_MOUSE]	0.58		1
A2AW79	Dedicator of cytokinesis 7 (Fragment) OS=Mus musculus GN=Dock7 PE=4 SV=1 - [A2AW79_MOUSE]	4.56		1
G3XA10	Heterogeneous nuclear ribonucleoprotein U, isoform CRA_b OS=Mus musculus GN=Hnrnpu PE=4 SV=1 - [G3XA10_MOUSE]	1.26		1
Q8BXZ1	Protein disulfide-isomerase TMX3 OS=Mus musculus GN=Tmx3 PE=1 SV=2 - [TMX3_MOUSE]	3.51		1
A2AU60	HnRNP-associated with lethal yellow (Fragment) OS=Mus musculus GN=C130057N11Rik PE=4 SV=1 - [A2AU60_MOUSE]	8.51		1
Q61235	Beta-2-syntrophin OS=Mus musculus GN=Sntb2 PE=1 SV=2 - [SNTB2_MOUSE]	1.73		1
P09803	Cadherin-1 OS=Mus musculus GN=Cdh1 PE=1 SV=1 - [CADH1_MOUSE]	1.58		1
H3BKM0	AP-2 complex subunit beta OS=Mus musculus GN=Ap2b1 PE=4 SV=1 - [H3BKM0_MOUSE]	1.64		1
G3X8Y4	DEAH (Asp-Glu-Ala-His) box polypeptide 36, isoform CRA_a OS=Mus musculus GN=Dhx36 PE=4 SV=1 - [G3X8Y4_MOUSE]	1		1
P35441	Thrombospondin-1 OS=Mus musculus GN=Thbs1 PE=1 SV=1 - [TSP1_MOUSE]	0.94		1
A2TJV2	Paralemmin-3 OS=Mus musculus GN=Palm3 PE=2 SV=1 - [PALM3_MOUSE]	1.63		1
E9QNY3	Myosin regulatory light chain 10 OS=Mus musculus GN=Myl10 PE=4 SV=1 - [E9QNY3_MOUSE]	6.8		1
Q3UNK1	Putative uncharacterized protein OS=Mus musculus GN=Add3 PE=2 SV=1 - [Q3UNK1_MOUSE]	2.37		1
Q9DB34	Charged multivesicular body protein 2a OS=Mus musculus GN=Chmp2a PE=1 SV=1 - [CHM2A_MOUSE]	8.11		1
B1AXI9	5-azacytidine induced 1 OS=Mus musculus GN=Azi1 PE=2 SV=1 - [B1AXI9_MOUSE]	1.98		1
D3Z2J3	Putative ATP-dependent RNA helicase DHX30 OS=Mus musculus GN=Dhx30 PE=4 SV=1 - [D3Z2J3_MOUSE]	0.67		1
E9Q1F5	Protein Myo5c OS=Mus musculus GN=Myo5c PE=4 SV=1 - [E9Q1F5_MOUSE]	0.86		1
Q921M3-2	Isoform 2 of Splicing factor 3B subunit 3 OS=Mus musculus GN=Sf3b3 - [SF3B3_MOUSE]	1.52		1
Q9CY58-3	Isoform 3 of Plasminogen activator inhibitor 1 RNA-binding protein OS=Mus musculus GN=Serbp1 - [PAIRB_MOUSE]	4.66		1
Q8BGS1-2	Isoform 2 of Band 4.1-like protein 5 OS=Mus musculus GN=Epb41l5 - [E41L5_MOUSE]	1.59		1
P05132-2	Isoform 2 of cAMP-dependent protein kinase catalytic subunit alpha OS=Mus musculus GN=Prkaca - [KAPCA_MOUSE]	3.5		1
H3BJS6	Protein Lekr1 (Fragment) OS=Mus musculus GN=Lekr1 PE=4 SV=1 - [H3BJS6_MOUSE]	1.13		1
Q9JJ00	Phospholipid scramblase 1 OS=Mus musculus GN=Plscr1 PE=2 SV=1 - [PLS1_MOUSE]	3.05		1
Q8BX10-2	Isoform 2 of Serine/threonine-protein phosphatase PGAM5, mitochondrial OS=Mus musculus GN=Pgam5 - [PGAM5_MOUSE]	4.18		1
P28229	Gap junction gamma-1 protein OS=Mus musculus GN=Gjc1 PE=1 SV=1 - [CXG1_MOUSE]	2.27		1
Q9EPK2-4	Isoform 4 of Protein XRP2 OS=Mus musculus GN=Rp2 - [XRP2_MOUSE]	3.23		1
Q8BGV3	Tumor-associated calcium signal transducer 2 OS=Mus musculus GN=Tacstd2 PE=2 SV=1 - [TACD2_MOUSE]	4.1		1
Q9QXM1-2	Isoform 2 of Junction-mediating and -regulatory protein OS=Mus musculus GN=Jmy - [JMY_MOUSE]	2.47		1
Q3U7R1-2	Isoform 2 of Extended synaptotagmin-1 OS=Mus musculus GN=Esyt1 - [ESYT1_MOUSE]	1.46		1
O54784	Death-associated protein kinase 3 OS=Mus musculus GN=Dapk3 PE=1 SV=1 - [DAPK3_MOUSE]	2.9		1
E9Q805	Protein Farp1 (Fragment) OS=Mus musculus GN=Farp1 PE=4 SV=1 - [E9Q805_MOUSE]	6.64		1
Q62074	Protein kinase C iota type OS=Mus musculus GN=Prkci PE=1 SV=3 - [KPCI_MOUSE]	2.35		1
Q61025-2	Isoform 2 of Intraflagellar transport protein 20 homolog OS=Mus musculus GN=Ift20 - [IFT20_MOUSE]	13.21		1
B1AR46	Claudin 7 (Fragment) OS=Mus musculus GN=Cldn7 PE=4 SV=1 - [B1AR46_MOUSE]	19.28		1
O88551	Claudin-1 OS=Mus musculus GN=Cldn1 PE=1 SV=1 - [CLD1_MOUSE]	7.11		1
Q9R087	Glypican-6 OS=Mus musculus GN=Gpc6 PE=1 SV=1 - [GPC6_MOUSE]	3.06		1
